# Supplementary material for: Prolonged Grief-Related Symptoms Among Young Individuals After Loss of a Parent or Sibling to Cancer: A Systematic Review and Meta-Analysis
Source: J Clin Med. 2026 Jan 29;15(3):1060. doi: 10.3390/jcm15031060 (PMC12898307; doi:10.3390/jcm15031060)
Supplement: Supplementary file 1 [file jcm-15-01060-s001.zip]

Archive with 1 entries (1 files):
- jcm-4098760-supplementary.pdf
